# Supplementary material for: An Evidence and Consensus-Based Definition of Second Victim: A Strategic Topic in Healthcare Quality, Patient Safety, Person-Centeredness and Human Resource Management
Source: Int J Environ Res Public Health. 2022 Dec 15;19(24):16869. doi: 10.3390/ijerph192416869 (PMC9779047; doi:10.3390/ijerph192416869)
Supplement: Supplementary file 1 [file ijerph-19-16869-s001.zip]

Archive with 1 entries (1 files):
- ijerph-2063986-supplementary.pdf
